# Supplementary material for: PA28γ induces dendritic cell maturation and activates T‐cell immune responses in oral lichen planus
Source: MedComm (2020). 2024 May 8;5(5):e561. doi: 10.1002/mco2.561 (PMC11077662; doi:10.1002/mco2.561)
Supplement: Supplementary file 2 — Supporting Information [file MCO2-5-e561-s001.xlsx]

## Sheet: Table S1 Cytokine chip raw data
Name	Ratio_Hacat-PA28y组_vs_Hacat-Vector组	PValue_ Hacat-PA28y组_vs_Hacat-Vector组	Hacat-PA28y组_Mean	Hacat-Vector组_Mean	Hacat-PA28y	Hacat-PA28y	Hacat-PA28y	Hacat-Vector	Hacat-Vector	Hacat-Vector
MMP-13	0.553366	0.000667838	42.2372	76.3277	43.5	37.1469	46.0645	73.3931	81.0484	74.5416
VEGF	1.38921	0.00126083	111.006	79.9054	118	109.405	105.611	81.8808	77.9311	79.9043
FGF-4	0.914363	0.00239139	129.559	141.693	129.5	127.724	131.452	142.792	143.393	138.894
MMP-12	0.829101	0.00560804	25.4676	30.7171	25	25	26.4028	31.9535	29.0943	31.1037
DANCE	0.853464	0.00705035	27.8761	32.6623	27.5	27.4786	28.6499	31.4542	32.2115	34.3213
SDF-1 / CXCL12	1.48403	0.0115005	110.607	74.5319	110.5	102.79	118.532	74.3917	62.8644	86.3395
ErbB4	0.927624	0.0154324	101.174	109.068	102	98.7193	102.802	109.84	111.182	106.182
FGF-16	1.13744	0.0185445	216.32	190.181	213.5	215.249	220.211	203.204	183.398	183.941
MIP-1b	1.49939	0.0189566	179.147	119.48	166	166.398	205.043	105.347	117.416	135.676
HGF	0.896506	0.0202565	41.7951	46.6199	43	39.6913	42.6939	46.9317	45.2001	47.7281
RANTES	1.32492	0.0205909	38.9058	29.3647	38	37.1469	41.5704	31.4542	25	31.6399
IL-17B	0.935605	0.0234597	81.7421	87.3682	80	80.4002	84.8261	86.8735	87.2829	87.9483
TLR4	1.06405	0.0239805	49.0747	46.1207	49.5	48.8508	48.8733	45.4338	45.2001	47.7281
Epiregulin	1.10355	0.0241633	605.99	549.129	617	589.771	611.197	521.74	565.78	559.866
TIMP-4	0.758026	0.0269024	36.4362	48.0672	38	38.1647	33.144	53.9215	44.161	46.1192
IL-18 R beta / AcPL	0.911632	0.0315175	31.3331	34.3703	31.5	31.0406	31.4587	34.4498	32.7311	35.9301
Spinesin	1.06864	0.0353404	62.7191	58.6908	63	60.5546	64.6027	59.4135	57.669	58.9897
EG-VEGF / PK1	0.86907	0.0396011	160.515	184.698	162.5	151.641	167.405	197.213	175.085	181.796
Follistatin	1.46819	0.0422981	147.842	100.697	155	131.795	156.732	117.828	73.2553	111.008
IL-9	1.03752	0.0435225	119.796	115.463	120.5	117.547	121.341	117.329	114.299	114.762
uPAR	0.809009	0.0456613	31.7831	39.2865	32.5	33.076	29.7734	43.936	35.8483	38.0752
FGF-21	1.02951	0.0509376	51.8856	50.3982	51	52.4128	52.2439	50.9259	50.3955	49.8731
S100 A8/A9	1.22538	0.0514386	210.335	171.649	223	209.142	198.864	180.238	147.55	187.158
BMPR-IA / ALK-3	0.964693	0.0614003	92.4051	95.787	94	91.0863	92.129	96.3597	97.1541	93.8473
PDGF R alpha	1.0756	0.0663871	208.737	194.066	199	208.125	219.087	192.719	195.347	194.13
VEGF R2 / KDR	0.696046	0.0671149	29.3853	42.2174	25.5	37.6558	25	39.9418	38.446	48.2643
CXCR5 /BLR-1	1.13889	0.0685656	248.093	217.838	229	257.993	257.287	217.683	204.699	231.132
PLUNC	1.11878	0.0760204	71.8665	64.2363	74	75.3116	66.2879	64.9055	61.3058	66.4975
MAC-1	0.808718	0.0781378	30.695	37.9551	33.5	33.5849	25	39.9418	35.8483	38.0752
IL-7 R alpha	1.20964	0.0826047	45.9039	37.9484	51.5	40.709	45.5027	40.4411	35.3288	38.0752
CCR7	1.11338	0.0853461	232.192	208.547	225.5	223.899	247.175	206.2	197.426	222.016
IL-20 R alpha	1.07128	0.0879016	140.94	131.562	138	140.446	144.373	134.304	124.17	136.213
Eotaxin-3 / CCL26	0.912469	0.0881752	126.514	138.65	130	123.145	126.397	142.293	144.952	128.705
GFR alpha-2	1.09443	0.100438	86.7578	79.2723	90.5	79.8914	89.882	77.8866	79.4898	80.4405
Ubiquitin+1	1.26669	0.101619	280.357	221.33	257	314.986	269.084	263.117	191.191	209.682
IGFBP-1	0.876886	0.10253	71.7654	81.8412	72.5	69.2053	73.5909	85.3757	72.7357	87.4121
CXCR4 (fusin)	0.936092	0.103251	153.863	164.368	157.5	149.606	154.485	169.254	168.331	155.518
TGF-beta 3	0.858711	0.106751	85.3206	99.359	91	82.9446	82.0173	97.8575	110.662	89.5571
Fas Ligand	0.934114	0.108526	78.589	84.1322	79	75.3116	81.4555	80.383	87.2829	84.7307
HB-EGF	1.10223	0.112532	80.4431	72.982	81	78.8737	81.4555	77.8866	65.9817	75.0778
GDF-15	0.931034	0.116726	94.5061	101.507	93	91.0863	99.4319	103.849	96.6346	104.036
Pentraxin3 / TSG-14	0.892947	0.117212	30.634	34.3066	32	29.0052	30.8969	35.4484	36.3679	31.1037
Angiopoietin-like 2	0.956119	0.118014	78.0655	81.6483	78.5	74.8028	80.8938	81.8808	82.0875	80.9768
Cerberus 1	0.909238	0.118666	63.1376	69.4402	64.5	57.5014	67.4115	68.4004	68.0599	71.8602
IL-1 R3 / IL-1 R AcP	1.15693	0.120953	30.0644	25.9864	28.5	27.9874	33.7057	27.9593	25	25
Adiponectin / Acrp30	0.947949	0.124587	169.074	178.358	178	161.818	167.405	177.741	177.683	179.651
VEGF-C	1.23358	0.128056	47.6647	38.6394	52.5	42.7444	47.7498	33.9506	35.8483	46.1192
MIP-1a	0.885383	0.129251	25.0931	28.3415	25	25	25.2793	29.4571	25	30.5674
IGFBP-3	0.850322	0.130291	92.1088	108.322	89	83.9623	103.364	98.8561	105.986	120.125
TMEFF2	1.20008	0.132701	49.1443	40.9508	51.5	49.8685	46.0645	48.9288	35.8483	38.0752
Fas / TNFRSF6	0.901555	0.141381	29.1457	32.3283	28.5	27.4786	31.4587	30.9549	31.1725	34.8576
PDGF-AA	1.13279	0.141957	83.2982	73.5336	75	90.0686	84.8261	71.396	79.4898	69.7151
CRIM 1	1.07221	0.142635	158.528	147.851	167	149.606	158.979	153.776	143.913	145.866
Neuritin	0.933882	0.145844	25.1667	26.9484	25.5	25	25	27.9593	25	27.8861
LIGHT / TNFSF14	0.902671	0.148026	108.881	120.621	111.5	102.79	112.352	128.812	123.651	109.399
FGF-12	0.913051	0.152021	93.4699	102.371	92	95.1572	93.2525	106.844	92.4783	107.79
FGF-17	1.07488	0.153537	207.113	192.685	209.5	193.877	217.964	188.226	201.062	188.767
Frizzled-7	1.19984	0.156162	94.3582	78.6423	81.5	98.2104	103.364	89.3699	78.4507	68.1063
VE-Cadherin	1.08285	0.156761	81.1882	74.9766	83.5	81.418	78.6467	75.3902	69.0989	80.4405
ENA-78	0.932818	0.156831	63.7367	68.3271	66	60.0457	65.1644	71.396	64.9426	68.6426
MMP-10	1.05897	0.158575	149.552	141.224	153.5	149.097	146.058	149.782	137.678	136.213
IL-17B R	0.935649	0.158748	126.653	135.364	125.5	119.074	135.385	133.306	138.717	134.068
Dtk	0.909905	0.159212	126.192	138.687	130	121.618	126.958	138.299	150.667	127.096
Angiopoietin-4	0.916121	0.161537	95.3923	104.126	95.5	89.5598	101.117	106.345	96.6346	109.399
MMP-16 / MT3-MMP	1.0777	0.163416	27.8262	25.82	27	29.514	26.9646	27.46	25	25
IL-17	1.03969	0.167886	129.334	124.396	127	131.795	129.205	129.312	120.533	123.342
MMP-14	0.90538	0.170657	58.9319	65.0907	54.5	61.0635	61.2321	67.4019	59.2277	68.6426
FGF Basic	0.946468	0.175689	102.153	107.931	102.5	102.281	101.679	113.335	109.104	101.355
GDF1	1.11048	0.18263	43.1109	38.8219	44	43.7622	41.5704	41.9389	33.7702	40.7565
Latent TGF-beta bp1	0.834581	0.189474	34.7674	41.6585	34.5	31.0406	38.7616	42.4382	34.8092	47.7281
Osteoprotegerin / TNFRSF11B	1.10623	0.193761	104.921	94.8451	109.5	95.1572	110.105	95.3612	87.2829	101.891
IL-22 R	1.05226	0.203781	51.7247	49.1556	52.5	49.8685	52.8057	51.9244	47.2782	48.2643
EMAP-II	0.905974	0.204135	138.518	152.894	139.5	149.097	126.958	149.782	166.253	142.648
Lck	0.966849	0.206072	52.1051	53.8917	51.5	50.8862	53.9292	52.4237	54.5518	54.6996
IL-12 p70	0.885952	0.208989	56.2945	63.5412	50.5	55.466	62.9174	65.904	57.1495	67.5701
Thrombopoietin / TPO	0.889745	0.210864	30.8791	34.7055	36	27.9874	28.6499	34.4498	34.8092	34.8576
GREMLIN	1.06297	0.212782	217.534	204.647	226.5	218.811	207.29	216.185	204.699	193.057
Dkk-4	1.05534	0.217499	190.163	180.191	188	189.806	192.684	179.738	168.851	191.985
MMP-20	1.04033	0.219683	268.403	257.997	272.5	268.679	264.028	271.105	254.055	248.829
GFR alpha-1	1.40232	0.225703	38.065	27.1442	31.5	52.9217	29.7734	30.4557	25.977	25
MMP-7	0.873557	0.22873	76.2596	87.2979	81	75.3116	72.4673	76.3888	101.31	84.1944
Axl	0.94198	0.231951	111.42	118.283	110.5	106.352	117.408	120.325	111.182	123.342
Dkk-1	1.10465	0.233871	160.225	145.046	159.5	141.973	179.202	144.789	142.874	147.474
IL-3	1.07685	0.243013	61.1955	56.8283	59.5	60.0457	64.0409	57.9157	51.4345	61.1348
Tarc	0.847428	0.245583	34.3173	40.4959	33.5	29.0052	40.4469	37.9448	36.8874	46.6555
CCR1	0.93917	0.249186	72.2153	76.8927	76.5	67.6787	72.4673	75.3902	73.7748	81.5131
Angiogenin	0.96497	0.25037	126.918	131.525	131	121.109	128.644	131.309	134.561	128.705
Chem R23	0.918561	0.252402	71.8859	78.2593	70	68.6964	76.9614	85.875	72.2162	76.6866
MMP-8	0.931862	0.254224	48.6069	52.1611	51.5	43.7622	50.5586	51.9244	50.3955	54.1633
Glucagon	1.05398	0.256512	64.1898	60.9024	63.5	66.1521	62.9174	64.4062	56.63	61.6711
TGF-beta 1	1.07419	0.256553	168.607	156.962	179.5	173.522	152.799	163.762	154.823	152.301
NRG1 Isoform GGF2	0.885175	0.266263	26.4458	29.8763	25	28.4963	25.8411	32.4527	25	32.1762
FGF R3	0.915076	0.269232	113.858	124.425	119.5	106.352	115.723	138.299	113.779	121.197
MFRP	1.09685	0.269399	65.5094	59.7248	65	64.1166	67.4115	63.907	50.915	64.3524
SCF	0.854992	0.270926	125.541	146.833	126.5	117.547	132.576	154.775	169.89	115.834
Leptin / OB	0.861408	0.27312	31.2223	36.2456	30.5	30.0229	33.144	39.9418	28.5747	40.2203
Angiopoietin-1	0.951597	0.274991	161.25	169.452	173.5	155.203	155.046	173.747	167.292	167.316
NT-3	0.855498	0.276924	31.5183	36.842	30	27.4786	37.0763	42.9375	32.7311	34.8576
PDGF-AB	0.89698	0.278784	48.7481	54.3469	48.5	43.2533	54.4909	58.4149	48.3173	56.3084
B7-1 /CD80	1.38553	0.279256	209.929	151.515	149	179.12	301.666	154.275	151.186	149.083
BDNF	0.93899	0.280816	132.657	141.276	138	120.091	139.879	146.786	139.756	137.285
IL-11	1.03791	0.280897	217.792	209.838	210	214.74	228.637	215.686	205.219	208.609
MSP alpha Chain	0.690496	0.283222	31.636	45.8163	25	30.0229	39.8851	52.9229	25	59.526
BCMA / TNFRSF17	0.971669	0.283801	124.592	128.225	127.5	122.127	124.149	128.313	132.483	123.878
HCC-4 / CCL16	0.938296	0.285515	63.225	67.3828	63.5	61.5723	64.6027	73.8924	63.9035	64.3524
IL-2	0.958598	0.287615	240.141	250.513	245	236.112	239.311	265.613	247.821	238.104
CXCR2 / IL-8 RB	0.953718	0.290048	156.218	163.799	156	153.676	158.979	175.744	156.382	159.272
Eotaxin-2 / MPIF-2	0.933863	0.293391	175.384	187.804	162	177.084	187.067	182.734	202.101	178.578
IL-4 R	1.06768	0.295558	171.26	160.404	167.5	176.066	170.214	177.741	151.706	151.764
Cripto-1	0.940797	0.295796	195.859	208.185	203	191.332	193.246	189.224	220.285	215.044
IL-1 sRII	0.881196	0.296169	72.9634	82.8003	67	68.1875	83.7026	90.8677	70.6576	86.8758
IL-15	1.03622	0.297117	235.662	227.425	243.5	232.041	231.446	236.655	217.168	228.451
NRG2	0.877919	0.297627	102.49	116.742	100	106.352	101.117	139.297	111.182	99.7463
CD40 / TNFRSF5	1.06493	0.299221	73.8831	69.3782	73.5	71.7496	76.3997	73.3931	62.3449	72.3965
CD14	1.0952	0.299514	153.948	140.566	148.5	147.061	166.282	125.318	138.717	157.663
Osteocrin	1.21303	0.301338	48.8788	40.2947	45	54.4483	47.188	52.4237	38.9656	29.4949
6Ckine	0.938179	0.302481	124.258	132.446	134.5	118.056	120.217	141.294	125.729	130.314
IL-1 F5 / FIL1 delta	0.958425	0.303395	75.6783	78.9611	76.5	75.8205	74.7144	84.3771	76.892	75.6141
Dkk-3	0.955327	0.304923	55.4542	58.0474	54	53.9394	58.4233	57.4164	55.5909	61.1348
IL-26	1.1207	0.307539	93.7847	83.6842	80.5	99.737	101.117	90.3684	72.7357	87.9483
Tie-1	0.913106	0.308465	119.062	130.392	126.5	126.198	104.488	130.81	141.315	119.052
TRAIL R2 / DR5 / TNFRSF10B	1.15059	0.313347	75.1477	65.3122	73.5	67.6787	84.2643	77.8866	64.4231	53.627
AgRP	1.09113	0.313675	214.689	196.76	209.5	207.616	226.952	223.175	174.046	193.057
MICA	1.08695	0.313698	37.3087	34.3242	38	34.6026	39.3234	37.4455	30.1334	35.3938
GDF5	1.02983	0.314866	485.899	471.825	474.5	479.857	503.339	488.289	467.067	460.12
Pref-1	0.9163	0.31492	88.609	96.703	87	90.0686	88.7584	108.342	84.1656	97.6012
IL-21 R	0.892394	0.315361	25.6549	28.7483	25	25	26.9646	27.46	25	33.785
TIMP-1	0.751485	0.315626	29.6654	39.4756	34.5	26.9697	27.5263	53.4222	40.0046	25
Glut5	1.03468	0.316341	123.153	119.025	123.5	125.18	120.779	125.318	113.779	117.979
IL-13 R alpha 2	1.10519	0.31775	33.7284	30.5181	31	38.1647	32.0204	33.4513	27.5357	30.5674
HVEM / TNFRSF14	1.04945	0.317783	82.3148	78.436	80	85.4889	81.4555	84.3771	75.853	75.0778
TGF-alpha	1.14993	0.322238	35.4332	30.8132	38.5	34.0938	33.7057	37.9448	25	29.4949
Angiostatin	0.95537	0.329092	104.754	109.648	103	102.281	108.982	117.329	106.506	105.109
MCP-3	0.905343	0.329787	66.834	73.8218	64.5	69.7141	66.2879	81.8808	61.8254	77.7592
PF4 / CXCL4	1.224	0.330132	227.579	185.929	244.5	210.16	228.075	231.663	114.299	211.827
CCR9	1.07584	0.330717	173.064	160.864	184	163.854	171.337	176.743	144.432	161.417
Insulin R	1.05188	0.330763	168.573	160.258	174.5	175.049	156.17	168.255	153.784	158.736
Kremen-2	1.05485	0.331521	88.7668	84.1511	89	88.542	88.7584	91.367	76.892	84.1944
LBP	0.913836	0.337565	36.8636	40.3394	38	36.6381	35.9528	40.4411	45.7196	34.8576
IL-1 sRI	0.681632	0.341099	25.2804	37.088	25	25	25.8411	58.9142	25	27.3498
NRG3	1.05958	0.342904	306.474	289.241	324.5	307.862	287.061	304.557	297.177	265.99
Growth Hormone / GH	1.07215	0.343913	60.3738	56.3112	61	54.9571	65.1644	56.9171	51.9541	60.0623
TGF-beta RIII	0.908586	0.346136	29.0114	31.9303	28.5	25.952	32.5822	33.9506	28.0552	33.785
Leptin R	0.908783	0.346486	51.508	56.678	54.5	48.3419	51.6821	64.9055	49.3564	55.7721
HGFR	1.07251	0.348329	27.7918	25.9129	25	27.4786	30.8969	26.4615	25	26.2772
IL-1 F8 / FIL1 eta	1.07065	0.349428	122.497	114.413	116	120.6	130.891	126.815	107.025	109.399
Nidgen-1	1.07555	0.350542	119.276	110.897	113.5	124.671	119.655	125.318	104.947	102.428
GFR alpha-3	1.03313	0.352514	195.451	189.183	201	189.297	196.055	197.712	189.113	180.723
Csk	0.930979	0.357506	166.408	178.745	158.5	159.274	181.449	174.746	165.214	196.275
MIF	0.626364	0.357709	70.8455	113.106	72	58.5192	82.0173	69.8982	193.269	76.1504
CD 163	0.950522	0.360466	270.249	284.316	271	271.224	268.522	289.079	258.731	305.138
CD27 / TNFRSF7	0.957012	0.361875	25.6549	26.8072	25	25	26.9646	25	27.5357	27.8861
Musk	1.04161	0.363335	294.524	282.759	305	281.401	297.172	283.587	266.524	298.166
sFRP-1	0.739445	0.366132	25.947	35.0899	27	25	25.8411	25.4629	52.9932	26.8135
IL-12 R beta 2	1.08123	0.366542	51.8305	47.9366	52.5	46.8153	56.1762	52.4237	43.1219	48.2643
PD-ECGF	0.911758	0.368544	88.352	96.9029	88	85.4889	91.5672	108.842	81.0484	100.819
BMPR-II	1.07906	0.372105	100.551	93.1843	101.5	95.6661	104.488	100.853	79.4898	99.21
BAX	0.880563	0.373024	45.8905	52.1149	51.5	51.904	34.2675	54.92	47.7978	53.627
P-selectin	0.993866	0.373901	25	25.1543	25	25	25	25.4629	25	25
WISP-1 / CCN4	0.949874	0.373901	25	26.3193	25	25	25	28.9578	25	25
IGFBP-6	0.962945	0.373901	25	25.962	25	25	25	25	25	27.8861
FADD	0.974523	0.373901	25	25.6536	25	25	25	26.9607	25	25
TSG-6	0.974523	0.373901	25	25.6536	25	25	25	26.9607	25	25
IGF-I SR	1.00372	0.373901	25.0931	25	25	25	25.2793	25	25	25
MIP-1d	1.00372	0.373901	25.0931	25	25	25	25.2793	25	25	25
Smad 5	1.00591	0.373901	25.1477	25	25	25.4431	25	25	25	25
ICAM-2	1.04	0.373901	26	25	28	25	25	25	25	25
I-TAC / CXCL11	1.04117	0.373901	26.0294	25	25	25	28.0881	25	25	25
TCCR / WSX-1	0.980436	0.373901	25	25.4989	25	25	25	25	26.4966	25
Sonic Hedgehog (Shh N-terminal)	0.887745	0.376848	59.4005	66.9117	50.5	63.0989	64.6027	67.4019	56.1104	77.2229
Glypican 5	1.07505	0.377449	56.068	52.1536	56	55.466	56.738	59.9128	49.3564	47.1918
IL-27	1.0737	0.380161	38.6568	36.0032	39.5	37.1469	39.3234	40.9404	32.2115	34.8576
EDA-A2	1.07405	0.380479	146.692	136.579	139	135.357	165.72	143.791	134.561	131.386
MIP-3 alpha	1.11044	0.383694	28.5761	25.7341	25	26.4608	34.2675	26.4615	25	25.741
ErbB2	1.06545	0.386618	163.981	153.908	153.5	154.185	184.258	158.27	152.225	151.228
M-CSF	0.89941	0.389133	46.048	51.198	48	40.709	49.4351	50.4266	43.6414	59.526
uPA	0.8864	0.389793	36.1096	40.7374	37	32.5672	38.7616	49.428	37.9265	34.8576
TIMP-3	1.08342	0.390022	127.139	117.349	126	136.884	118.532	132.807	102.869	116.371
LFA-1 alpha	1.08889	0.390828	50.0404	45.9556	47.5	50.3774	52.2439	53.9215	41.0437	42.9016
Smad 4	1.07394	0.394263	38.849	36.1743	40.5	41.2178	34.8293	39.4426	36.3679	32.7125
CCR4	1.25765	0.39433	155.733	123.829	137.5	157.238	172.461	163.762	60.7863	146.938
IL-17E	0.940549	0.396535	114.971	122.238	113.5	108.388	123.026	127.315	109.623	129.777
IL-10	0.957545	0.396829	247.769	258.755	257	234.077	252.231	276.597	254.055	245.612
IL-4	0.925235	0.398459	56.2493	60.7946	57	54.4483	57.2997	69.8982	54.0323	58.4535
SPARC	1.12356	0.399316	41.1459	36.621	44	35.6204	43.8175	41.9389	38.9656	28.9586
ICAM-1	0.926042	0.399768	41.7577	45.0927	41.5	37.1469	46.6263	45.4338	41.0437	48.8006
FGF-7 / KGF	0.97365	0.400484	149.494	153.539	152.5	146.552	149.429	155.773	158.98	145.866
MIP 2	1.03917	0.400997	95.9062	92.2908	96.5	95.1572	96.0613	98.3568	85.2047	93.311
BMP-4	1.11559	0.401573	141.103	126.482	162.5	128.233	132.576	108.842	123.131	147.474
Frizzled-5	1.0829	0.402702	58.7005	54.2068	56	60.5546	59.5468	63.4077	49.8759	49.3369
IL-1 F9 / IL-1 H1	1.08182	0.403603	139.901	129.32	156	132.813	130.891	142.293	114.819	130.85
Siglec-5 / CD170	0.893004	0.404234	90.3744	101.203	104	78.3648	88.7584	114.334	84.1656	105.109
CCR5	0.951543	0.406306	135.121	142.002	127	132.304	146.058	149.283	133.002	143.72
FGF-23	1.07679	0.407195	43.4824	40.3814	44.5	43.2533	42.6939	43.936	33.7702	43.4379
EDG-1	0.97312	0.409555	158.191	162.561	165.5	155.712	153.361	163.262	167.292	157.127
PECAM-1 / CD31	1.1128	0.411667	47.6522	42.822	50.5	50.8862	41.5704	51.4251	38.9656	38.0752
NOV / CCN3	0.933741	0.411736	40.0373	42.8784	38.5	41.7267	39.8851	46.4324	45.2001	37.0026
Smad 7	0.80766	0.412478	54.1379	67.0305	71	28.4963	62.9174	76.3888	57.669	67.0338
Endothelin	1.05216	0.412737	115.512	109.785	110	118.565	117.97	120.824	102.35	106.182
IL-2 R gamma	1.06997	0.417808	67.5556	63.1376	71	68.1875	63.4791	68.8997	54.5518	65.9612
IL-6	0.977133	0.429149	230.056	235.44	232	234.586	223.581	244.644	234.832	226.842
NCAM-1 / CD56	1.08101	0.430675	38.8763	35.9629	40	35.6204	41.0086	41.4397	34.8092	31.6399
IL-1 R8	0.940824	0.43181	37.0921	39.4251	37	36.6381	37.6381	44.4353	38.446	35.3938
IL-3 R alpha	1.04019	0.433945	86.9775	83.6172	85	85.4889	90.4437	90.3684	78.9702	81.5131
GLO-1	1.04728	0.439846	47.151	45.0223	45.5	44.271	51.6821	46.9317	44.161	43.9742
FGF-20	1.03828	0.450466	100.94	97.2185	104	97.7016	101.117	105.347	92.9978	93.311
VEGF-D	0.87275	0.453246	28.5222	32.6809	30	27.4786	28.0881	41.9389	25	31.1037
PARC / CCL18	0.938823	0.454867	37.0636	39.4788	34	35.6204	41.5704	42.9375	36.8874	38.6115
IL-21	0.956126	0.457825	274.072	286.648	267.5	283.945	270.769	314.542	266.005	279.397
CCL14 / HCC-1 / HCC-3	0.964738	0.462944	49.8619	51.6844	49	48.3419	52.2439	47.9302	54.0323	53.0908
SCF R / CD117	0.920934	0.473332	71.1977	77.3104	59	69.2053	85.3879	78.3859	77.9311	75.6141
IFN-gamma	0.967956	0.474534	139.195	143.803	141	144.008	132.576	153.277	139.237	138.894
GDNF	0.933015	0.475874	98.0671	105.108	83.5	102.281	108.42	114.334	103.389	97.6012
TACI / TNFRSF13B	1.06762	0.476342	88.2298	82.6417	77	96.6838	91.0055	79.8837	77.4116	90.6297
beta-Catenin	1.1061	0.476631	67.1484	60.7075	68	56.4837	76.9614	71.396	58.7081	52.0182
PDGF R beta	1.02077	0.477189	235.445	230.654	227	241.71	237.625	239.152	227.039	225.77
TGF-beta RII	0.910808	0.487807	27.1667	29.827	31.5	25	25	34.4498	25	30.0311
IGF-I	1.04081	0.500747	70.9143	68.1336	73	66.1521	73.5909	72.8939	62.8644	68.6426
HRG-beta	1.07144	0.501086	41.3892	38.6296	37.5	41.7267	44.941	42.9375	32.7311	40.2203
CCR6	0.955878	0.503732	119.449	124.963	114	119.074	125.273	137.799	114.819	122.27
Endocan	1.02933	0.509776	35.3518	34.3445	35.5	34.6026	35.9528	35.9477	31.692	35.3938
SIGIRR	1.16674	0.516172	116.981	100.263	127.5	109.405	114.038	121.823	54.5518	124.415
Progranulin	0.943353	0.516359	74.5566	79.0336	72.5	69.7141	81.4555	86.8735	81.0484	69.1789
EDAR	0.956536	0.51865	71.1203	74.3519	79.5	68.6964	65.1644	77.3873	72.7357	72.9328
FGF R4	0.951482	0.521156	99.2393	104.3	112.5	88.0332	97.1849	103.849	102.869	106.182
TRAIL R3 / TNFRSF10C	1.06785	0.521376	60.7053	56.848	69	57.5014	55.6145	63.907	52.4736	54.1633
MCP-1	1.03486	0.522139	202.709	195.88	204	208.634	195.493	212.191	181.32	194.13
DcR3 / TNFRSF6B	1.01748	0.52278	136.251	133.911	132.5	136.375	139.879	138.299	129.366	134.068
IL-13	1.03594	0.52984	152.557	147.264	163.5	153.168	141.002	154.275	147.55	139.967
BMP-2	1.05626	0.529862	96.215	91.0906	89	95.1572	104.488	102.85	86.7633	83.6582
RAGE	0.840107	0.535203	84.3629	100.419	79	87.0155	87.0731	88.3713	67.0208	145.866
SLPI	0.944724	0.53533	73.9026	78.2267	81	67.6787	73.0291	87.8721	70.6576	76.1504
OX40 Ligand / TNFSF4	1.05134	0.536178	134.261	127.705	120	138.411	144.373	140.296	120.014	122.806
IL-17RD	1.03908	0.538842	61.973	59.642	62.5	61.0635	62.3556	65.904	54.0323	58.9897
ErbB3	0.97673	0.539209	103.999	106.477	107	97.7016	107.297	106.844	109.623	102.964
TNF RII / TNFRSF1B	0.951123	0.542744	79.497	83.5823	84.5	80.4002	73.5909	93.3641	75.3334	82.0493
Kremen-1	1.04521	0.545158	68.4957	65.5327	68.5	65.6432	71.3438	71.8953	57.669	67.0338
Cryptic	1.02921	0.555365	190.469	185.063	195.5	188.279	187.629	198.711	170.929	185.55
BLC / BCA-1 / CXCL13	1.03234	0.556095	147.04	142.434	136.5	144.517	160.102	143.791	138.717	144.793
IGF-II R	0.932082	0.556839	31.5213	33.8182	26.5	31.5495	36.5145	36.4469	29.6138	35.3938
BMP-8	0.960129	0.564046	227.599	237.05	202	233.059	247.737	248.638	225.481	237.031
RELT / TNFRSF19L	0.961651	0.56643	143.583	149.308	150	136.375	144.373	163.762	135.081	149.083
IFN-alpha / beta R2	1.02654	0.570779	65.6437	63.9465	65	65.6432	66.2879	69.399	61.3058	61.1348
PDGF-C	1.04219	0.571308	40.8265	39.1738	42.5	41.2178	38.7616	41.9389	34.2897	41.2928
beta-NGF	0.982566	0.571962	87.3069	88.8561	91.5	84.4711	85.9496	90.8677	89.361	86.3395
Insulin	0.940241	0.573813	87.6193	93.1882	90.5	71.2407	101.117	96.859	88.3219	94.3836
Insulysin / IDE	1.06744	0.574442	40.7018	38.1303	42	34.6026	45.5027	41.4397	32.7311	40.2203
BMP-3b / GDF-10	0.982625	0.575762	83.6579	85.1372	80.5	83.9623	86.5114	85.3757	82.0875	87.9483
CLC	0.958644	0.577154	224.666	234.358	204	239.674	230.323	258.124	221.324	223.625
TRAIL R1 / DR4 / TNFRSF10A	1.10912	0.578819	88.1227	79.4529	91	88.542	84.8261	103.35	54.0323	80.9768
IL-22 BP	0.959646	0.581022	59.218	61.7082	60.5	56.4837	60.6703	61.4106	55.0713	68.6426
Glut2	1.03991	0.581169	81.6589	78.5252	84	83.4534	77.5232	86.8735	78.4507	70.2514
IL-18 Bpa	0.969623	0.582051	55.7934	57.5413	57	51.3951	58.985	56.4179	55.0713	61.1348
Decorin	1.03138	0.582419	86.813	84.1714	83	92.6129	84.8261	89.8692	78.4507	84.1944
Glut1	1.0268	0.582628	76.9802	74.9707	78	74.2939	78.6467	80.383	74.8139	69.7151
CXCR6	0.966069	0.584246	159.822	165.436	170.5	156.73	152.238	180.737	158.98	156.591
Glut3	0.963895	0.584897	79.698	82.6832	75.5	79.8914	83.7026	90.8677	81.5679	75.6141
Growth Hormone R / GHR	1.02823	0.588546	96.5993	93.9475	100	92.6129	97.1849	101.852	89.361	90.6297
BMP-3	0.923608	0.590929	1804.61	1953.88	1376	2016.62	2021.22	2077.48	1675	2109.15
Chordin-Like 1	0.963902	0.593308	86.9404	90.1963	77.5	90.0686	93.2525	95.8604	86.2438	88.4846
IL-17R	0.945583	0.606246	176.983	187.168	160.5	186.752	183.696	213.689	190.152	157.663
Vasorin	1.03319	0.614651	47.7619	46.2275	48	45.2887	49.9968	49.9273	41.5633	47.1918
NGF R	1.05808	0.615785	37.8587	35.7807	37	36.1292	40.4469	42.9375	31.692	32.7125
LIF	0.932749	0.618649	44.6274	47.8451	42	40.2001	51.6821	50.9259	38.446	54.1633
FGF-8	1.0347	0.620073	212.498	205.371	203.5	196.93	237.064	212.191	196.386	207.537
FGF-13 1B	1.02834	0.62021	171.946	167.207	171.5	162.327	182.011	180.737	160.538	160.345
TPX	1.02732	0.621026	127.189	123.807	124.5	131.795	125.273	127.814	112.221	131.386
Activin RII A/B	1.05252	0.622325	128.051	121.661	110	124.162	149.991	125.817	116.897	122.27
CXCL14 / BRAK	0.968761	0.62476	76.5576	79.0263	70.5	73.785	85.3879	80.383	80.0093	76.6866
DR6 / TNFRSF21	1.10302	0.62712	55.6571	50.4588	52.5	49.8685	64.6027	55.9186	33.2506	62.2073
IL-8	0.977965	0.627227	298.447	305.171	286.5	314.477	294.363	322.031	288.345	305.138
E-Selectin	0.978528	0.629688	185.882	189.961	180	187.77	189.876	204.203	184.957	180.723
TREM-1	0.949592	0.630282	82.0088	86.3621	93	78.8737	74.1526	79.8837	80.5288	98.6737
EGF R / ErbB1	0.970233	0.631179	62.3671	64.2806	67	60.5546	59.5468	69.8982	62.3449	60.5985
DR3 / TNFRSF25	0.968611	0.635129	35.0832	36.2201	32.5	35.1115	37.6381	38.9433	33.2506	36.4664
IGF-II	1.06551	0.635718	38.8439	36.4558	42.5	33.5849	40.4469	38.444	29.0943	41.8291
IL-1 ra	1.045	0.637573	32.1497	30.7653	32	28.4963	35.9528	30.4557	28.0552	33.785
MFG-E8	1.02495	0.638781	73.8625	72.0648	74	71.7496	75.8379	78.3859	67.0208	70.7877
CD40 Ligand / TNFSF5 / CD154	1.07514	0.638866	81.2095	75.5338	72.5	72.2584	98.8702	66.4033	71.1771	89.0209
TNF-beta	1.02967	0.639721	144.885	140.71	157	144.517	133.138	149.782	135.6	136.749
IL-15 R alpha	1.05224	0.640559	52.8247	50.202	53.5	49.3596	55.6145	55.9186	40.5242	54.1633
IL-7	0.975731	0.640977	217.735	223.15	232	217.284	203.92	237.155	214.57	217.726
IL-12 R beta 1	1.02323	0.641175	131.572	128.585	125.5	133.831	135.385	134.304	118.455	132.995
S100A10	0.969076	0.641422	25.6667	26.4857	27	25	25	29.4571	25	25
CCR2	0.979812	0.641451	100.442	102.512	105	94.6484	101.679	106.345	97.1541	104.036
GDF11	0.979115	0.641761	155.034	158.341	149.5	157.747	157.855	168.754	148.069	158.2
IL-2 R alpha	1.03413	0.644873	33.0792	31.9875	35	30.5317	33.7057	30.9549	29.6138	35.3938
ROBO4	0.938419	0.645505	35.6949	38.0373	33	33.076	41.0086	45.4338	32.2115	36.4664
Prolactin	1.0607	0.654908	111.937	105.531	114	108.897	112.914	114.833	79.4898	122.27
Tie-2	0.86282	0.655417	29.8823	34.6333	27.5	37.1469	25	52.9229	25.977	25
Erythropoietin	1.02227	0.658045	218.381	213.623	211.5	212.196	231.446	228.667	205.738	206.464
CTACK / CCL27	0.970659	0.658229	50.7953	52.3307	49.5	47.8331	55.0527	53.4222	47.7978	55.7721
BD-1	1.00888	0.659851	548.818	543.986	542	545.5	558.953	556.689	548.116	527.154
IL-22	0.935025	0.662104	34.785	37.2022	34.5	30.5317	39.3234	36.9462	29.6138	45.0467
LRP-6	1.0348	0.669131	54.017	52.2006	57.5	53.4305	51.1204	58.9142	47.2782	50.4094
Amphiregulin	0.984824	0.672115	93.0904	94.5249	91	91.0863	97.1849	91.367	92.9978	99.21
CTLA-4 / CD152	0.956666	0.673312	180.799	188.989	176	177.084	189.314	223.175	165.214	178.578
Smad 1	0.975204	0.681664	25.6667	26.3193	27	25	25	28.9578	25	25
EN-RAGE	1.01778	0.682275	41.8069	41.0764	41	41.7267	42.6939	42.9375	37.9265	42.3653
G-CSF R / CD114	0.973776	0.683915	156.14	160.345	152.5	154.694	161.226	176.743	159.499	144.793
IL-2 R beta / CD122	1.01442	0.684394	80.4578	79.3142	78.5	81.418	81.4555	83.8779	78.4507	75.6141
L-Selectin / CD62L	1.03629	0.684511	108.2	104.411	100	114.494	110.105	118.328	92.4783	102.428
Angiopoietin-2	1.02617	0.687271	116.712	113.736	127.5	106.352	116.285	117.828	107.545	115.834
IL-17C	0.98142	0.68729	83.9128	85.5014	78	84.98	88.7584	84.8764	82.607	89.0209
CD30 / TNFRSF8	0.973538	0.687371	195.168	200.473	182.5	208.634	194.37	219.181	187.035	195.202
IL-1 F6 / FIL1 epsilon	1.02614	0.6878	140.269	136.696	133	133.322	154.485	141.794	128.327	139.967
FGF-18	1.03046	0.688849	214.364	208.027	188.5	220.337	234.255	204.203	200.543	219.335
TRAIL / TNFSF10	0.942271	0.689297	52.6952	55.9236	60.5	44.7799	52.8057	67.4019	47.2782	53.0908
Smad 8	0.993915	0.691867	25.1667	25.3207	25.5	25	25	25.9622	25	25
FGF-5	1.0223	0.692436	219.206	214.425	213.5	207.616	236.502	220.179	200.543	222.552
Eotaxin / CCL11	1.0296	0.694188	143.468	139.344	128	149.606	152.799	141.794	148.069	128.169
Artemin	0.979079	0.701084	107.695	109.996	100.5	106.861	115.723	111.837	103.389	114.762
HCR / CRAM-A/B	1.02222	0.7028	202.876	198.466	202.5	205.58	200.549	219.68	189.632	186.086
IL-1 alpha	0.977769	0.703729	178.076	182.125	182	183.699	168.529	198.711	178.203	169.461
GFR alpha-4	1.02038	0.707011	202.578	198.532	207.5	197.439	202.796	217.683	188.074	189.84
CCR8	0.959079	0.707675	135.32	141.093	145.5	126.198	134.261	155.773	152.745	114.762
GCSF	0.975966	0.71119	109.134	111.821	113	109.914	104.488	124.319	104.428	106.718
sgp130	1.02969	0.711571	154.268	149.82	156.5	144.517	161.788	159.767	129.885	159.809
APJ	1.01135	0.711869	82.8824	81.9518	82	82.9446	83.7026	85.875	77.9311	82.0493
IL-1 F7 / FIL1 zeta	0.981489	0.711999	129.407	131.848	126.5	130.269	131.452	143.791	125.729	126.024
CXCL16	0.985903	0.718534	95.8836	97.2546	92.5	95.1572	99.9937	101.852	97.6737	92.2385
Lymphotoxin beta / TNFSF3	0.961937	0.721348	56.5895	58.8287	55	52.4128	62.3556	64.9055	48.8368	62.7436
NT-4	0.981412	0.730547	25.6549	26.1408	25	25	26.9646	25	25	28.4223
MMP-3	0.971167	0.732395	26.9676	27.7682	29.5	25	26.4028	30.9549	25	27.3498
IGFBP-2	1.02409	0.732932	105.884	103.393	102	103.299	112.352	109.341	91.4392	109.399
FGF-19	1.01763	0.733733	26.696	26.2334	27	25	28.0881	27.9593	25	25.741
NeuroD1	0.959578	0.73383	29.0634	30.2877	30.5	27.4786	29.2116	36.4469	25.4575	28.9586
Prdx6	1.01445	0.734657	85.61	84.3907	87.5	89.5598	79.7702	86.8735	81.5679	84.7307
M-CSF R	0.968764	0.735988	74.2496	76.6437	73	67.1698	82.579	86.3742	71.6966	71.8602
DAN	0.980767	0.739546	77.6155	79.1375	77.5	72.7673	82.579	85.3757	74.8139	77.2229
CXCR3	1.01722	0.740089	162.881	160.125	164	157.238	167.405	168.255	166.253	145.866
GASP-1 / WFIKKNRP	1.01343	0.742311	178.949	176.577	179	183.699	174.146	172.748	188.593	168.389
LIF R alpha	0.93531	0.742343	77.0771	82.4081	68	67.1698	96.0613	105.846	72.7357	68.6426
Thrombospondin-1	1.02927	0.742538	30.1047	29.2485	29.5	31.0406	29.7734	25	33.2506	29.4949
TWEAK R / TNFRSF12	1.03752	0.742629	30.0194	28.934	33	32.0583	25	32.4527	27.5357	26.8135
Persephin	1.03822	0.745449	68.0438	65.5388	71.5	69.7141	62.9174	78.8851	57.669	60.0623
Activin A	1.04097	0.747732	100.104	96.164	91.5	88.0332	120.779	90.3684	92.4783	105.645
GASP-2 / WFIKKN	0.974532	0.748568	64.5171	66.2031	71.5	58.0103	64.0409	71.8953	61.8254	64.8887
CCR3	0.97362	0.753894	155.934	160.159	143	155.712	169.09	177.242	142.354	160.881
NAP-2	1.01564	0.756016	69.3312	68.2634	69.5	72.7673	65.7262	72.3946	68.5794	63.8162
Endoglin / CD105	1.01622	0.756295	179.501	176.637	180.5	182.173	175.832	182.734	160.019	187.158
BMP-7	0.979224	0.757381	165.29	168.797	154.5	163.854	177.517	183.732	155.343	167.316
FGF-11	0.961027	0.760822	90.6667	94.3435	103	81.9268	87.0731	99.8546	107.025	76.1504
GITR / TNFRF18	0.98361	0.762234	118.482	120.456	124	113.476	117.97	129.811	120.014	111.544
Lymphotoxin beta R / TNFRSF3	0.9719	0.763523	127.05	130.724	120.5	129.76	130.891	137.3	145.471	109.399
FACX	0.976747	0.766673	47.2236	48.3479	47	45.7976	48.8733	50.9259	41.5633	52.5545
FLRG	0.9837	0.767476	89.7315	91.2183	95	85.9977	88.1967	98.3568	85.2047	90.0934
BAFF R / TNFRSF13C	0.986054	0.767886	114.094	115.707	109.5	111.441	121.341	122.821	112.221	112.08
NrCAM	0.977037	0.768882	120.861	123.701	118.5	121.618	122.464	134.804	105.986	130.314
RANK / TNFRSF11A	1.03093	0.770323	40.6068	39.3884	45	39.1824	37.6381	40.9404	33.2506	43.9742
Frizzled-4	1.03656	0.772072	36.9695	35.6656	35	37.1469	38.7616	41.9389	28.0552	37.0026
IL-16	0.980983	0.772559	79.8118	81.3589	76	81.418	82.0173	83.8779	87.8024	72.3965
Siglec-9	0.972437	0.773087	76.8144	78.9917	90	70.223	70.2203	80.8822	82.0875	74.0053
IL-29	0.970066	0.777098	62.9336	64.8756	62.5	54.9571	71.3438	61.4106	59.7472	73.469
Coagulation Factor III / Tissue Factor	1.01	0.778026	89.3726	88.4874	90.5	85.4889	92.129	90.8677	90.4001	84.1944
EGF	1.01138	0.785403	163.009	161.175	167	160.8	161.226	172.748	157.94	152.837
BMP-5	0.962486	0.788074	191.734	199.207	175.5	175.557	224.143	191.721	168.331	237.568
IL-1 R9	1.02049	0.789013	55.0385	53.9333	55	53.9394	56.1762	60.9113	47.7978	53.0908
BTC	0.983317	0.790499	164.56	167.352	172.5	168.942	152.238	178.24	152.745	171.07
GRO	1.01339	0.790757	227.525	224.518	217.5	216.775	248.299	220.679	224.961	227.915
MIG	0.970429	0.796351	122.204	125.928	130	139.428	97.1849	133.306	118.455	126.024
Orexin B	1.02121	0.804382	97.6161	95.5891	102	98.7193	92.129	109.341	85.7242	91.7022
GDF8	0.992144	0.805539	144.151	145.292	143	144.517	144.935	151.779	137.159	146.938
Lipocalin-2	0.987966	0.807937	81.8733	82.8706	86.5	74.2939	84.8261	82.3801	83.6461	82.5856
IL-31	0.986734	0.812635	38.2617	38.7761	40	37.1469	37.6381	42.4382	36.8874	37.0026
D6	1.03662	0.812974	1870.39	1804.32	1852	1827.83	1931.34	1743.46	1388.21	2281.29
Frizzled-3	1.01191	0.818489	59.9024	59.1976	59.5	59.5369	60.6703	62.4091	53.5127	61.6711
CD30 Ligand / TNFSF8	0.984627	0.819461	47.1423	47.8783	44	46.3065	51.1204	43.936	51.4345	48.2643
CNTF	0.991144	0.820849	166.715	168.204	175.5	157.238	167.405	172.249	170.409	161.954
IL-24	1.01428	0.822099	91.9551	90.6606	93	89.0509	93.8143	100.354	82.607	89.0209
HRG-alpha	1.01386	0.827373	37.2353	36.7261	35.5	39.6913	36.5145	39.9418	33.7702	36.4664
Glypican 3	1.01127	0.827606	36.642	36.2336	36	34.6026	39.3234	37.9448	34.2897	36.4664
RELM beta	1.01554	0.828272	70.2056	69.131	74	69.2053	67.4115	76.3888	61.8254	69.1789
IL-17D	0.98549	0.82844	44.3667	45.0199	42.5	41.7267	48.8733	47.9302	42.0828	45.0467
Activin RIB / ALK-4	1.00861	0.831459	195.579	193.91	184.5	194.385	207.852	194.716	188.593	198.42
IL-1 R6 / IL-1 Rrp2	1.0066	0.832141	108.538	107.826	108	111.441	106.173	112.836	103.389	107.254
GM-CSF R alpha	0.984658	0.833846	52.9395	53.7643	49	51.3951	58.4233	51.9244	50.915	58.4535
IL-1 beta	0.993041	0.835894	73.5087	74.0238	70.5	75.3116	74.7144	74.3917	76.892	70.7877
IL-28A	1.00923	0.836155	53.2366	52.7495	52	55.466	52.2439	55.9186	52.9932	49.3369
MMP-15	0.985635	0.837179	73.7811	74.8565	71	72.2584	78.085	81.3815	66.5012	76.6866
TLR3	0.981315	0.838576	27.8467	28.3769	29.5	25.952	28.0881	26.9607	25.4575	32.7125
Activin RIIA	0.988197	0.838957	156.008	157.871	142.5	154.185	171.337	154.775	157.421	161.417
Angiopoietin-like 1	0.988559	0.839257	223.229	225.813	224.5	208.125	237.064	233.161	208.855	235.423
MMP-2	0.982175	0.841754	105.733	107.652	108.5	105.334	103.364	110.839	90.9197	121.197
FGF R5	1.01746	0.843131	135.601	133.274	150.5	117.547	138.755	128.812	143.913	127.096
IFN-alpha / beta R1	1.02836	0.844418	153.256	149.03	151.5	152.659	155.608	166.258	171.968	108.863
Kininostatin / kininogen	1.00926	0.846388	45.9658	45.5438	47	44.271	46.6263	48.4295	42.0828	46.1192
FGF-6	1.00944	0.846928	157.303	155.832	161.5	153.676	156.732	169.254	147.55	150.692
IGFBP-4	1.02301	0.854797	48.0521	46.9713	42.5	48.8508	52.8057	39.9418	45.2001	55.7721
Angiopoietin-like Factor	1.02075	0.858351	91.6128	89.7504	82	84.98	107.858	95.3612	78.9702	94.9198
MMP-9	1.01715	0.858793	29.3212	28.8269	30.5	25.4431	32.0204	30.4557	25.4575	30.5674
Flt-3 Ligand	0.993409	0.859843	87.0294	87.6068	90	83.4534	87.6349	92.3655	85.7242	84.7307
CV-2 / Crossveinless-2	0.992145	0.861833	90.256	90.9706	90.5	87.0155	93.2525	94.3626	84.1656	94.3836
Lipocalin-1	1.01099	0.862036	80.537	79.6614	83	73.785	84.8261	85.875	74.8139	78.2955
Fractalkine	0.98971	0.863542	72.98	73.7388	72	67.1698	79.7702	74.3917	70.138	76.6866
Cardiotrophin-1 / CT-1	0.988392	0.868781	29.3536	29.6983	28	27.4786	32.5822	30.4557	27.5357	31.1037
Osteoactivin / GPNMB	1.01016	0.873499	68.6556	67.9649	69	71.2407	65.7262	73.3931	60.7863	69.7151
GDF3	0.9897	0.874201	181.764	183.656	181.5	191.332	172.461	203.204	175.085	172.679
CTGF / CCN2	1.01299	0.87427	49.6609	49.0239	46.5	46.3065	56.1762	50.9259	45.2001	50.9457
GCP-2 / CXCL6	1.01072	0.874417	60.9113	60.2655	61	61.0635	60.6703	66.9026	60.2667	53.627
BIK	1.00808	0.874892	85.8843	85.1961	81	83.9623	92.6908	88.8706	85.2047	81.5131
BACE-1	0.989431	0.876399	37.3704	37.7696	36.5	34.6026	41.0086	40.4411	35.3288	37.5389
IL-13 R alpha 1	0.987693	0.877501	128.069	129.664	124.5	122.636	137.07	143.291	113.779	131.922
MMP-11 / Stromelysin-3	0.987098	0.877917	104.059	105.419	104	94.1395	114.038	117.329	100.791	98.1375
TGF-beta 5	0.989519	0.880468	498.176	503.453	506.5	471.206	516.821	469.816	477.458	563.084
Activin B	0.99054	0.883782	98.3678	99.3073	96	89.5598	109.544	98.3568	97.6737	101.891
Lefty - A	0.983944	0.883791	76.2409	77.4849	77.5	69.2053	82.0173	84.8764	63.384	84.1944
CXCR1 / IL-8 RA	1.01606	0.884385	213.361	209.99	205	191.841	243.243	239.152	187.035	203.783
ICAM-5	0.990164	0.887844	60.771	61.3747	62	58.5192	61.7938	67.9011	54.5518	61.6711
FGF-BP	1.00699	0.888196	159.288	158.183	146.5	162.836	168.529	164.76	155.343	154.446
IL-17F	1.00911	0.890552	125.779	124.644	127.5	125.689	124.149	137.799	111.182	124.951
GRO-a	1.01427	0.892375	98.0696	96.6897	98	84.98	111.229	85.3757	104.947	99.7463
BMP-6	0.995844	0.892534	140.406	140.992	144	137.902	139.317	146.287	134.042	142.648
ALCAM	1.0119	0.895494	134.435	132.855	124.5	122.636	156.17	138.299	127.807	132.459
IL-12 p40	0.989208	0.896461	80.049	80.9224	73.5	82.9446	83.7026	91.367	77.9311	73.469
Follistatin-like 1	0.991201	0.901693	93.055	93.881	97	84.98	97.1849	84.8764	101.31	95.4561
FGF-10 / KGF-2	0.993799	0.901713	127.284	128.079	124.5	123.654	133.699	138.299	123.131	122.806
IL-23	0.991524	0.902553	44.2637	44.6421	45	41.7267	46.0645	49.428	40.5242	43.9742
MMP-1	0.993109	0.902968	106.857	107.599	103.5	105.843	111.229	116.83	98.7128	107.254
Galectin-3	1.01417	0.903583	33.2644	32.7997	33.5	26.9697	39.3234	32.4527	33.7702	32.1762
IGFBP-rp1 / IGFBP-7	0.986257	0.903965	109.872	111.403	110.5	91.5952	127.52	112.336	121.053	100.819
GM-CSF	1.01254	0.904727	162.967	160.949	158	178.102	152.799	188.226	143.393	151.228
IL-19	1.00656	0.908939	85.3724	84.8158	84.5	78.3648	93.2525	81.8808	86.7633	85.8032
TROY / TNFRSF19	1.01762	0.909254	47.9727	47.1418	47	45.7976	51.1204	43.4368	37.9265	60.0623
VEGF R3	1.01403	0.910144	65.6507	64.7426	70.5	69.7141	56.738	60.9113	56.63	76.6866
CCL28 / VIC	0.985575	0.91154	130.675	132.587	105.5	134.849	151.676	140.296	114.819	142.648
Neuropilin-2	1.01219	0.914709	32.2547	31.8662	31	32.0583	33.7057	37.4455	25.977	32.1762
Hepassocin	1.00492	0.914711	152.833	152.085	155.5	154.694	148.305	163.762	142.874	149.619
Activin RIA / ALK-2	0.995781	0.920302	178.636	179.392	172	174.031	189.876	182.235	170.929	185.013
TRANCE	0.979513	0.921446	36.4008	37.1621	44	32.0583	33.144	41.4397	25	45.0467
MDC	1.00917	0.922662	34.8273	34.5109	40	33.5849	30.8969	36.4469	31.692	35.3938
Chordin-Like 2	0.986334	0.922765	147.491	149.535	109	158.765	174.708	148.284	149.628	150.692
FGF-9	1.00425	0.923876	170.693	169.97	169.5	168.433	174.146	183.732	162.616	163.562
OSM	1.00869	0.926624	53.1689	52.711	57.5	50.8862	51.1204	60.412	46.2391	51.4819
IL-20 R beta	0.995382	0.929793	25.8421	25.962	25	25	27.5263	25	25	27.8861
IL-1 F10 / IL-1HY2	0.994303	0.929801	48.0012	48.2762	47	50.3774	46.6263	52.9229	43.6414	48.2643
Soggy-1	0.991187	0.932319	76.2901	76.9684	74	77.3471	77.5232	76.3888	64.4231	90.0934
IL-5 R alpha	1.00563	0.935013	82.4038	81.9427	81	76.3293	89.882	87.3728	75.3334	83.1219
IFN-beta	1.00495	0.936791	135.59	134.922	134.5	136.884	135.385	150.281	124.17	130.314
TRADD	0.98946	0.938039	71.9046	72.6705	79.5	67.6787	68.535	86.8735	57.669	73.469
CNTF R alpha	1.00223	0.93957	175.827	175.435	172	174.031	181.449	183.233	170.929	172.143
GDF9	0.992849	0.939619	32.1664	32.3981	34	31.0406	31.4587	36.9462	27.5357	32.7125
VCAM-1 / CD106	1.01042	0.943018	37.0704	36.6879	45.5	32.5672	33.144	41.9389	32.7311	35.3938
Thymopoietin	0.991943	0.944595	48.5796	48.9742	52	49.3596	44.3792	55.4193	39.4851	52.0182
IL-18 R alpha / IL-1 R5	0.997076	0.948902	70.5927	70.7998	73	64.6255	74.1526	69.8982	71.1771	71.3239
SAA	0.994373	0.954444	141.455	142.256	158	145.026	121.341	155.274	128.846	142.648
Endostatin	0.997957	0.959762	110.919	111.146	114	105.843	112.914	104.847	112.221	116.371
Neurturin	0.996814	0.96179	73.5556	73.7907	74.5	69.2053	76.9614	80.8822	67.0208	73.469
IL-23 R	0.997804	0.961807	70.8732	71.0292	71	69.7141	71.9056	76.8881	67.0208	69.1789
sFRP-4	0.996873	0.963806	35.1272	35.2374	34	32.0583	39.3234	33.9506	36.3679	35.3938
APRIL	1.00092	0.963963	159.632	159.486	156.5	157.238	165.158	161.764	157.421	159.272
Lymphotactin / XCL1	1.00183	0.964331	26.2938	26.2458	25	27.4786	26.4028	27.46	25	26.2772
GITR Ligand / TNFSF18	1.00109	0.968699	145.566	145.407	145	144.517	147.182	152.778	140.796	142.648
IL-31 RA	1.00735	0.968991	29.195	28.9821	25	35.6204	26.9646	36.9462	25	25
BMP-15	1.00076	0.981615	112.969	112.883	117.5	107.37	114.038	112.336	116.377	109.935
TNF-alpha	1.00092	0.9859	206.47	206.279	211	210.669	197.74	220.679	208.855	189.303
PDGF-D	0.998823	0.987585	33.638	33.6776	35.5	30.0229	35.391	34.4498	30.6529	35.9301
IL-5	0.998958	0.988284	193.472	193.673	194	206.089	180.326	214.687	181.32	185.013
IFN-gamma R1	0.999348	0.988943	103.377	103.444	100.5	101.772	107.858	111.338	98.7128	100.283
CRTH-2	0.99919	0.992975	27.696	27.7185	30	25	28.0881	31.4542	26.4966	25.2047
MMP-25 / MT6-MMP	0.999705	0.995378	64.2161	64.2351	68	60.0457	64.6027	65.4048	60.2667	67.0338
FAM3B	0.999827	0.99677	137.492	137.515	132.5	138.411	141.564	144.789	128.327	139.43
Activin C	1.00008	0.99841	128.804	128.794	130.5	126.707	129.205	138.299	123.131	124.951
BMPR-IB / ALK-6	1	NA	25	25	25	25	25	25	25	25
Frizzled-1	1	NA	25	25	25	25	25	25	25	25
Frizzled-6	1	NA	25	25	25	25	25	25	25	25
Granzyme A	1	NA	25	25	25	25	25	25	25	25
I-309	1	NA	25	25	25	25	25	25	25	25
ICAM-3 / CD50	1	NA	25	25	25	25	25	25	25	25
IL-1 R4 / ST2	1	NA	25	25	25	25	25	25	25	25
IL-6 R	1	NA	25	25	25	25	25	25	25	25
IL-10 R alpha	1	NA	25	25	25	25	25	25	25	25
IL-10 R beta	1	NA	25	25	25	25	25	25	25	25
IL-17RC	1	NA	25	25	25	25	25	25	25	25
IL-20	1	NA	25	25	25	25	25	25	25	25
IP-10	1	NA	25	25	25	25	25	25	25	25
LECT2	1	NA	25	25	25	25	25	25	25	25
LRP-1	1	NA	25	25	25	25	25	25	25	25
MCP-2	1	NA	25	25	25	25	25	25	25	25
MCP-4 / CCL13	1	NA	25	25	25	25	25	25	25	25
MIP-3 beta	1	NA	25	25	25	25	25	25	25	25
MMP-19	1	NA	25	25	25	25	25	25	25	25
MMP-24 / MT5-MMP	1	NA	25	25	25	25	25	25	25	25
Orexin A	1	NA	25	25	25	25	25	25	25	25
PDGF-BB	1	NA	25	25	25	25	25	25	25	25
PlGF	1	NA	25	25	25	25	25	25	25	25
sFRP-3	1	NA	25	25	25	25	25	25	25	25
TECK / CCL25	1	NA	25	25	25	25	25	25	25	25
TFPI	1	NA	25	25	25	25	25	25	25	25
TGF-beta 2	1	NA	25	25	25	25	25	25	25	25
TGF-beta RI / ALK-5	1	NA	25	25	25	25	25	25	25	25
Grb2	1	NA	25	25	25	25	25	25	25	25
Thrombospondin-2	1	NA	25	25	25	25	25	25	25	25
Thrombospondin-4	1	NA	25	25	25	25	25	25	25	25
TIMP-2	1	NA	25	25	25	25	25	25	25	25
TL1A / TNFSF15	1	NA	25	25	25	25	25	25	25	25
TLR1	1	NA	25	25	25	25	25	25	25	25
TLR2	1	NA	25	25	25	25	25	25	25	25
TMEFF1 / Tomoregulin-1	1	NA	25	25	25	25	25	25	25	25
TNF RI / TNFRSF1A	1	NA	25	25	25	25	25	25	25	25
TRAIL R4 / TNFRSF10D	1	NA	25	25	25	25	25	25	25	25
TSLP R	1	NA	25	25	25	25	25	25	25	25
TWEAK / TNFSF12	1	NA	25	25	25	25	25	25	25	25
VEGF-B	1	NA	25	25	25	25	25	25	25	25
VEGI / TNFSF15	1	NA	25	25	25	25	25	25	25	25
WIF-1	1	NA	25	25	25	25	25	25	25	25
XEDAR	1	NA	25	25	25	25	25	25	25	25

## Sheet: Table S1 20 different cytokines
Name	PValue_ Hacat-PA28y组_vs_Hacat-Vector组	Ratio_Hacat-PA28y组_vs_Hacat-Vector组	Hacat-PA28y组_Mean	Hacat-Vector组_Mean	Hacat-PA28y	Hacat-PA28y	Hacat-PA28y	Hacat-Vector	Hacat-Vector	Hacat-Vector
MMP-13	0.000667838	0.553366	42.2372	76.3277	43.5	37.1469	46.0645	73.3931	81.0484	74.5416
VEGF	0.00126083	1.38921	111.006	79.9054	118	109.405	105.611	81.8808	77.9311	79.9043
FGF-4	0.00239139	0.914363	129.559	141.693	129.5	127.724	131.452	142.792	143.393	138.894
MMP-12	0.00560804	0.829101	25.4676	30.7171	25	25	26.4028	31.9535	29.0943	31.1037
DANCE	0.00705035	0.853464	27.8761	32.6623	27.5	27.4786	28.6499	31.4542	32.2115	34.3213
SDF-1 / CXCL12	0.0115005	1.48403	110.607	74.5319	110.5	102.79	118.532	74.3917	62.8644	86.3395
ErbB4	0.0154324	0.927624	101.174	109.068	102	98.7193	102.802	109.84	111.182	106.182
FGF-16	0.0185445	1.13744	216.32	190.181	213.5	215.249	220.211	203.204	183.398	183.941
MIP-1b	0.0189566	1.49939	179.147	119.48	166	166.398	205.043	105.347	117.416	135.676
HGF	0.0202565	0.896506	41.7951	46.6199	43	39.6913	42.6939	46.9317	45.2001	47.7281
RANTES/CCL5	0.0205909	1.32492	38.9058	29.3647	38	37.1469	41.5704	31.4542	25	31.6399
IL-17B	0.0234597	0.935605	81.7421	87.3682	80	80.4002	84.8261	86.8735	87.2829	87.9483
TLR4	0.0239805	1.06405	49.0747	46.1207	49.5	48.8508	48.8733	45.4338	45.2001	47.7281
Epiregulin	0.0241633	1.10355	605.99	549.129	617	589.771	611.197	521.74	565.78	559.866
TIMP-4	0.0269024	0.758026	36.4362	48.0672	38	38.1647	33.144	53.9215	44.161	46.1192
IL-18 R beta / AcPL	0.0315175	0.911632	31.3331	34.3703	31.5	31.0406	31.4587	34.4498	32.7311	35.9301
Spinesin	0.0353404	1.06864	62.7191	58.6908	63	60.5546	64.6027	59.4135	57.669	58.9897
EG-VEGF / PK1	0.0396011	0.86907	160.515	184.698	162.5	151.641	167.405	197.213	175.085	181.796
Follistatin	0.0422981	1.46819	147.842	100.697	155	131.795	156.732	117.828	73.2553	111.008
IL-9	0.0435225	1.03752	119.796	115.463	120.5	117.547	121.341	117.329	114.299	114.762
